# Supplementary material for: Discriminating lymphomas and reactive lymphadenopathy in lymph node biopsies by gene expression profiling
Source: BMC Med Genomics. 2011 Mar 31;4:27. doi: 10.1186/1755-8794-4-27 (PMC3080274; doi:10.1186/1755-8794-4-27)
Supplement: Additional file 4 — Complete list of all classifier genes. an excel file containing 7 spreadsheets. [file 1755-8794-4-27-S4.XLS]

## Sheet: DLBCL vs Remainder
Probe ID	Unigene name	Direction	logFC	FC	Bss/Wss
NM_006585	CCT8	Down Regulated	-1.09736	0.46737	0.334848
NM_007159	SLMAP	Down Regulated	-0.922822	0.527476	0.319445
NM_015902	UBR5	Down Regulated	-0.846818	0.55601	0.286938
NM_003566	EEA1	Down Regulated	-0.744927	0.596698	0.286841
NM_003384	VRK1	Down Regulated	-1.0297	0.489811	0.276044
AB032986	Data not found	Down Regulated	-0.917066	0.529585	0.259471
NM_000492	CFTR	Down Regulated	-0.605467	0.657259	0.258761
AF111846		Up Regulated	0.623904	1.54104	0.258121
NM_006476	ATP5L	Down Regulated	-0.906434	0.533502	0.250188
AF147419		Up Regulated	0.983854	1.97774	0.249614
AL137452	PRMT10	Down Regulated	-0.655511	0.634851	0.23968
NM_006330	LYPLA1	Down Regulated	-0.972508	0.509619	0.238882
NM_017421	COQ3	Down Regulated	-0.611685	0.654432	0.235926
NM_014726	TBKBP1	Down Regulated	-0.677	0.625465	0.235368
NM_016138	COQ7	Down Regulated	-0.672296	0.627507	0.234389
NM_001634	AMD1	Down Regulated	-0.875379	0.545111	0.23405
AL049705	MRPS14	Down Regulated	-0.710655	0.611042	0.233769
NM_002626	PFKL	Down Regulated	-0.875079	0.545224	0.232186
NM_006231	POLE	Down Regulated	-0.838273	0.559313	0.231678
NM_018320	RNF121	Down Regulated	-0.712657	0.610195	0.230822
AF086295		Up Regulated	1.45689	2.74515	0.228829
AK026022	Data not found	Down Regulated	-0.698635	0.616155	0.22828
NM_001151	SLC25A4	Down Regulated	-1.0996	0.466647	0.225209
NM_020224	Data not found	Up Regulated	1.63209	3.09962	0.224552
NM_000439	PCSK1	Up Regulated	1.0239	2.03341	0.222326
NM_018614	Data not found	Down Regulated	-0.80957	0.570552	0.22143
NM_012291	ESPL1	Down Regulated	-0.497715	0.708228	0.221086
AL050007	Data not found	Up Regulated	0.997388	1.99638	0.217539
NM_005998	CCT3	Down Regulated	-0.876952	0.544517	0.216992
AL049354	LOC730101	Up Regulated	0.658809	1.57878	0.216564
AF040964	HAUS3	Down Regulated	-0.781078	0.581932	0.212019
NM_014270	SLC7A9	Down Regulated	-0.569052	0.674059	0.211756
NM_018228	C14orf115	Up Regulated	0.783129	1.72086	0.208658
AK001020		Up Regulated	0.770415	1.70576	0.208406
AK027257		Up Regulated	1.31934	2.49552	0.207985
NM_016145	C19orf56	Up Regulated	1.08703	2.12437	0.207659
AL080144	AHCTF1	Down Regulated	-0.744485	0.596881	0.203923
NM_018944	C21orf45	Down Regulated	-0.888815	0.540057	0.201156
NM_001643	APOA2	Down Regulated	-0.854056	0.553227	0.200101
NM_017610	RNF111	Down Regulated	-0.699132	0.615943	0.198661
NM_016603	FAM13B	Up Regulated	0.71279	1.63897	0.198414
NM_006750	SNTB2	Down Regulated	-0.812231	0.569501	0.195965
NM_014038	BZW2	Down Regulated	-0.912207	0.531372	0.195601
Z70716	OCLN	Up Regulated	0.663721	1.58416	0.195465
NM_018171	APPL2	Up Regulated	0.660869	1.58103	0.195227
NM_001453	FOXC1	Down Regulated	-0.641723	0.640947	0.195121
NM_007351	MMRN1	Down Regulated	-0.835147	0.560526	0.194507
AF172327	Data not found	Down Regulated	-1.05241	0.482163	0.19319
NM_006023	CDC123	Down Regulated	-0.651973	0.63641	0.192376
NM_018101	CDCA8	Down Regulated	-0.917405	0.52946	0.191181
NM_004367	CCR6	Up Regulated	1.24935	2.37734	0.190252
NM_006495	EVI2B	Up Regulated	1.1947	2.28898	0.188659
NM_002341	LTB	Up Regulated	0.831372	1.77938	0.188468
NM_001527	HDAC2	Down Regulated	-0.741504	0.598116	0.188123
NM_004741	NOLC1	Down Regulated	-0.574698	0.671427	0.187325
AF038186	ISCA1	Down Regulated	-0.640492	0.641494	0.187324
AK024315		Down Regulated	-0.905972	0.533673	0.187017
AF119917		Up Regulated	1.25438	2.38564	0.187006
AK024732	OGFRL1	Down Regulated	-0.946181	0.519004	0.186765
AF086356		Up Regulated	0.836073	1.78518	0.184913
NM_001786	CDK1	Down Regulated	-0.835879	0.560242	0.184302
M34428	PVT1	Down Regulated	-0.915937	0.529999	0.184102
NM_007115	TNFAIP6	Down Regulated	-0.902793	0.53485	0.183851
AF182416	NIF3L1	Down Regulated	-0.542778	0.686448	0.183773
NM_005845	ABCC4	Down Regulated	-0.89722	0.53692	0.183657
NM_002442	MSI1	Down Regulated	-0.757057	0.591702	0.18351
AK025325		Up Regulated	0.659476	1.57951	0.183026
NM_005175	ATP5G1	Down Regulated	-0.84813	0.555504	0.181958
AJ245946	NGB	Up Regulated	0.85327	1.80659	0.181134
NM_007355	HSP90AB1	Down Regulated	-0.626419	0.647782	0.180601
AK026366	ZNF677	Down Regulated	-0.803293	0.57304	0.177681
AK026790	MUC15	Up Regulated	0.820693	1.76625	0.177127
NM_017447	C21orf91	Down Regulated	-0.440753	0.73675	0.176873
NM_003981	PRC1	Down Regulated	-0.845795	0.556404	0.176769
AL353939		Up Regulated	0.614581	1.53111	0.176496
NM_001762	CCT6A	Down Regulated	-0.573219	0.672116	0.17581
NM_005441	CHAF1B	Down Regulated	-0.514407	0.700081	0.175568
NM_004450	ERH	Down Regulated	-0.639632	0.641877	0.175372
AK001393	EFCAB2	Down Regulated	-0.575768	0.670929	0.175332
AK026266	Data not found	Down Regulated	-0.723629	0.605572	0.17529
AL359562	Data not found	Up Regulated	0.605114	1.5211	0.175133
AB011539	MEGF6	Up Regulated	0.724358	1.65217	0.174544
D17099	Data not found	Up Regulated	0.858193	1.81277	0.174271
NM_017438	SETD4	Down Regulated	-0.793565	0.576917	0.173816
NM_002629	PGAM1	Down Regulated	-0.723808	0.605497	0.173368
U54734		Up Regulated	0.765658	1.70014	0.173302
AK021668		Down Regulated	-0.654152	0.635449	0.173013
NM_005634	SOX3	Down Regulated	-0.775119	0.584341	0.17294
NM_003543	HIST1H4H	Down Regulated	-0.715507	0.608991	0.1726
AF272373	MLL	Down Regulated	-0.538459	0.688506	0.172084
NM_018428	UTP6	Down Regulated	-0.52516	0.694882	0.17181
NM_016237	ANAPC5	Down Regulated	-0.399319	0.758216	0.171788
NM_000885	ITGA4	Down Regulated	-0.964177	0.512571	0.169719
NM_004494	HDGF	Down Regulated	-0.804306	0.572637	0.169686
NM_003252	TIAL1	Down Regulated	-0.400073	0.75782	0.169091
NM_014358	CLEC4E	Down Regulated	-0.901339	0.535389	0.168076
AL359590	PGS1	Down Regulated	-0.592875	0.66302	0.167372
NM_013232	PDCD6	Up Regulated	0.631039	1.54868	0.166992
NM_003591	CUL2	Down Regulated	-0.58926	0.664684	0.166887
X98260	DNAJC2	Down Regulated	-0.67892	0.624633	0.16665
NM_007245	ATXN2L	Down Regulated	-0.834233	0.560881	0.166153
NM_003135	SRP19	Down Regulated	-0.535197	0.690065	0.16607
AF040723	HAP1	Up Regulated	0.579658	1.49449	0.164605
AK023690		Up Regulated	0.676626	1.5984	0.164536
NM_014819	PJA2	Up Regulated	0.952606	1.93537	0.16422
NM_006756	TCEA1	Down Regulated	-0.755126	0.592495	0.163889
NM_004730	ETF1	Down Regulated	-0.668605	0.629115	0.163604
AK022455		Up Regulated	0.971484	1.96086	0.163586
NM_001278	CHUK	Down Regulated	-0.568896	0.674132	0.163384
AL079287	Data not found	Down Regulated	-0.746212	0.596167	0.162972
AF070565		Up Regulated	0.780349	1.71755	0.162861
NM_007129	ZIC2	Down Regulated	-0.757556	0.591497	0.162742
AK024242		Down Regulated	-0.832683	0.561484	0.162379
NM_002989	CCL21	Up Regulated	1.39424	2.6285	0.162293
AB040881	KIF1B	Down Regulated	-0.618572	0.651315	0.16192
AK002028		Down Regulated	-0.76738	0.587484	0.161842
AK024896	MRPS6	Down Regulated	-0.833923	0.561002	0.16158
NM_016106	SCFD1	Down Regulated	-0.53211	0.691543	0.160941
AF070647		Down Regulated	-0.790089	0.578308	0.160821
NM_020366	RPGRIP1	Down Regulated	-0.512294	0.701107	0.160716
NM_016620	ZNF644	Down Regulated	-0.584532	0.666866	0.159921
NM_002563	P2RY1	Down Regulated	-0.79983	0.574417	0.159572
U46752	Data not found	Up Regulated	0.763581	1.6977	0.159414
NM_014356	Data not found	Up Regulated	0.894793	1.85934	0.158927
AK024810	PRPF40A	Down Regulated	-0.543193	0.68625	0.158821
NM_002047	GARS	Down Regulated	-0.61293	0.653868	0.158544
D87438	PDXDC1	Down Regulated	-0.569489	0.673855	0.157793
NM_018097	HAUS2	Down Regulated	-0.783375	0.581006	0.157657
NM_005257	GATA6	Down Regulated	-0.634609	0.644116	0.15742
AK021876	Data not found	Up Regulated	0.559053	1.4733	0.157384
NM_003094	SNRPE	Down Regulated	-0.81831	0.567106	0.157374
NM_000985	RPL17	Down Regulated	-0.839	0.559031	0.157198
NM_013270	PRSS50	Down Regulated	-0.787561	0.579322	0.157162
AK021932		Up Regulated	0.536088	1.45004	0.15689
NM_001708	OPN1SW	Down Regulated	-0.659051	0.633295	0.156541
NM_007263	COPE	Down Regulated	-0.523155	0.695848	0.156387
NM_001533	HNRNPL	Down Regulated	-0.464149	0.724898	0.156239
AK022077	BAALC	Up Regulated	1.06743	2.0957	0.15622
NM_006042	HS3ST3A1	Up Regulated	0.87707	1.83664	0.156122
AK025054		Up Regulated	0.76992	1.70518	0.155714
L37198	SH3BP2	Up Regulated	0.712961	1.63917	0.155632
M16796	ATP1A4	Down Regulated	-0.702501	0.614506	0.155598
AF251025	ZFYVE1	Down Regulated	-0.576119	0.670766	0.155241
AF085909		Up Regulated	1.01451	2.02022	0.15501
AK022801		Up Regulated	0.616124	1.53275	0.154922
AK023869	Data not found	Down Regulated	-0.709389	0.611579	0.154713
NM_002006	FGF2	Down Regulated	-0.59777	0.660775	0.154572
AL137273	DKFZP434I0714	Up Regulated	0.491784	1.40618	0.154388
AK025253		Up Regulated	0.781856	1.71934	0.153876
AB040970	RUFY2	Down Regulated	-0.544452	0.685652	0.15364
AF009258		Down Regulated	-0.863421	0.549648	0.153472
NM_018669	WDR4	Down Regulated	-0.664714	0.630814	0.153181
NM_006265	RAD21	Down Regulated	-0.528996	0.693037	0.153136
NM_015455	CNOT6	Down Regulated	-0.694592	0.617884	0.153089
NM_004286	GTPBP1	Down Regulated	-0.500831	0.7067	0.152725
NM_001916	CYC1	Down Regulated	-0.404762	0.755361	0.151509
NM_015684	ATP5S	Down Regulated	-0.460425	0.726772	0.151075
AF232216		Up Regulated	0.673835	1.59531	0.150876
NM_004893	H2AFY	Down Regulated	-0.553314	0.681453	0.15023
NM_002014	FKBP4	Down Regulated	-0.821665	0.565788	0.150185
NM_012428	NPTN	Down Regulated	-0.62653	0.647732	0.149984
NM_006687	ACTL7A	Down Regulated	-0.579699	0.669103	0.149864
AK026518	MYO19	Down Regulated	-0.422332	0.746218	0.14935
NM_001145	ANG	Up Regulated	0.632021	1.54973	0.14932
AF302786	GNPTG	Up Regulated	0.438977	1.35564	0.149238
AK025627	CABLES1	Up Regulated	0.64124	1.55967	0.149209
NM_005314	GRPR	Up Regulated	0.8331	1.78151	0.14876
AK001101		Up Regulated	0.696927	1.62105	0.148678
NM_014710	ARMCX5	Up Regulated	1.00334	2.00464	0.148093
AK025132	SRSF2IP	Up Regulated	0.770672	1.70606	0.147921
AK025583	SORL1	Down Regulated	-0.848558	0.555339	0.147896
AB006423	SERPINI2	Up Regulated	0.862575	1.81828	0.147669
AF202146	CEP70	Down Regulated	-0.56921	0.673986	0.147592
AF242522	Data not found	Down Regulated	-0.613403	0.653653	0.147585
AB040948	USP28	Down Regulated	-0.748513	0.595217	0.147339
AK022827	EIF2C3	Down Regulated	-0.625042	0.648401	0.147096
NM_012086	GTF3C3	Down Regulated	-0.653844	0.635585	0.147045
AK000842	GRAPL	Up Regulated	0.853551	1.80694	0.146314
D26067	TMEM41B	Down Regulated	-0.499291	0.707455	0.145915
AK025699	CCDC109A	Up Regulated	0.532097	1.44603	0.145857
NM_006842	SF3B2	Down Regulated	-0.518264	0.698211	0.145311
NM_001263	CDS1	Down Regulated	-0.891896	0.538906	0.145132
Z36833	Data not found	Down Regulated	-1.10175	0.46595	0.145129
NM_005192	CDKN3	Down Regulated	-0.767028	0.587627	0.145093
AK022393	Data not found	Down Regulated	-1.13329	0.455875	0.144713
NM_001111	ADAR	Down Regulated	-0.467604	0.723164	0.144464
NM_002462	MX1	Down Regulated	-0.922371	0.527641	0.144409
NM_014371	AKAP8L	Down Regulated	-0.63681	0.643133	0.144219
AF080158	IKBKB	Up Regulated	0.622029	1.53904	0.143663
AB033041	VANGL2	Down Regulated	-0.691465	0.619225	0.143209
AK026502	LOC388889	Up Regulated	0.611531	1.52788	0.143189
AK021737	HIF3A	Down Regulated	-0.737776	0.599663	0.142907
NM_004689	MTA1	Down Regulated	-0.653726	0.635637	0.142854
NM_000532	PCCB	Down Regulated	-0.634646	0.644099	0.142368
NM_004595	SMS	Down Regulated	-0.76969	0.586544	0.142221
NM_005615	RNASE6	Up Regulated	0.644431	1.56312	0.142147
NM_001790	CDC25C	Down Regulated	-0.613658	0.653538	0.142125
NM_014730	MLEC	Down Regulated	-0.688972	0.620295	0.14208
NM_001064	TKT	Down Regulated	-0.868868	0.547576	0.142011
NM_001983	ERCC1	Down Regulated	-0.461821	0.726069	0.141877
NM_005001	NDUFA7	Down Regulated	-0.666677	0.629956	0.141582
AL049271	Data not found	Down Regulated	-0.779596	0.58253	0.141493
NM_005104	BRD2	Down Regulated	-0.670089	0.628468	0.140934
NM_018375	SLC39A9	Up Regulated	0.554851	1.46902	0.14071
AF070587	CCDC88C	Down Regulated	-0.511511	0.701487	0.140589
AK022343	Data not found	Up Regulated	0.809125	1.75215	0.140303
AK021498		Up Regulated	1.14418	2.21021	0.140197
AK021673	LOC219347	Down Regulated	-0.678919	0.624633	0.140034
X64982	OR9A1P	Up Regulated	0.682877	1.60534	0.13957
NM_000453	SLC5A5	Up Regulated	0.612975	1.52941	0.139406
NM_002012	FHIT	Down Regulated	-0.462936	0.725508	0.139381
NM_007247	SYNRG	Up Regulated	0.524033	1.43797	0.139257
NM_003875	GMPS	Down Regulated	-0.64703	0.638594	0.139185
NM_005410	SEPP1	Up Regulated	1.43814	2.70972	0.139059
NM_017774	CDKAL1	Down Regulated	-0.455048	0.729486	0.139048
AK022496	RRP12	Down Regulated	-0.903909	0.534437	0.139048
NM_003784	SERPINB7	Down Regulated	-0.945022	0.519422	0.139018
NM_004544	NDUFA10	Up Regulated	0.485858	1.40042	0.138996
NM_014799	HEPH	Up Regulated	0.788778	1.72761	0.138913
NM_016002	SCCPDH	Down Regulated	-0.718348	0.607793	0.138863
AK025469	PALB2	Down Regulated	-0.653202	0.635868	0.138844
NM_003764	STX11	Down Regulated	-0.708357	0.612017	0.13884
NM_006392	NOP56	Down Regulated	-0.663931	0.631156	0.138579
NM_006860	IFT27	Down Regulated	-0.711784	0.610565	0.138571
NM_017855	ODAM	Down Regulated	-0.789519	0.578537	0.138444
NM_000721	CACNA1E	Down Regulated	-0.909791	0.532262	0.138123
NM_013274	POLL	Down Regulated	-0.465566	0.724187	0.137831
NM_001887	CRYBB1	Down Regulated	-0.75952	0.590693	0.137732
AK026648	TGS1	Down Regulated	-0.603168	0.658307	0.13764
AK025522	MZT1	Down Regulated	-0.681062	0.623706	0.137563
NM_000291	PGK1	Down Regulated	-0.871434	0.546603	0.137234
NM_018143	KLHL11	Down Regulated	-0.490777	0.711642	0.136884
D43948	CKAP5	Down Regulated	-0.575846	0.670893	0.13658
AK022628	FOXK1	Down Regulated	-0.856557	0.552269	0.136573
AF086198	HK2	Down Regulated	-0.53	0.692555	0.136325
AK023448	CEP63	Down Regulated	-0.476342	0.718798	0.136218
AJ131606		Up Regulated	0.742384	1.67294	0.136129
NM_015938	NMD3	Down Regulated	-0.804939	0.572386	0.135952
AL162073	LOC728431	Up Regulated	0.997608	1.99669	0.135704
D17231	Data not found	Down Regulated	-0.667757	0.629485	0.135658
NM_013384	Data not found	Down Regulated	-0.608249	0.655992	0.135347
NM_003904	ZNF259	Down Regulated	-0.545205	0.685294	0.134917
AK023807	ANAPC1	Down Regulated	-0.531802	0.69169	0.134869
AK024543		Up Regulated	0.587701	1.50285	0.134778
AL357212		Up Regulated	0.764733	1.69906	0.134625
NM_006025	ENDOU	Down Regulated	-0.542424	0.686616	0.134464
NM_004197	STK19	Up Regulated	0.763978	1.69817	0.134426
AK026824		Up Regulated	0.895902	1.86077	0.134404
NM_013395	Data not found	Down Regulated	-0.840635	0.558398	0.13422
AJ010230	RFPL1S	Up Regulated	0.739375	1.66945	0.134176
NM_013293	TRA2A	Down Regulated	-0.542624	0.686521	0.133958
AK022017		Up Regulated	0.68372	1.60628	0.133871
NM_006644	HSPH1	Down Regulated	-0.890897	0.539279	0.133712
NM_018379	FAM63A	Up Regulated	0.7092	1.6349	0.133621
L10284	CANX	Down Regulated	-0.55567	0.680341	0.133262
AF099032	EED	Down Regulated	-0.502762	0.705754	0.133049
AB007961	Data not found	Up Regulated	0.485554	1.40012	0.132814
U81001	SNRPN	Up Regulated	0.471564	1.38661	0.132766
AL049239		Up Regulated	0.536045	1.44999	0.132342
AK023156	CCDC103	Up Regulated	1.30524	2.47125	0.132164
NM_012267	HSPBP1	Down Regulated	-0.51937	0.697676	0.131948
AK000937		Up Regulated	0.573523	1.48815	0.131935
AL049282	KCTD20	Up Regulated	0.815387	1.75977	0.131751
NM_006002	UCHL3	Down Regulated	-0.784093	0.580717	0.131665
NM_001803	CD52	Up Regulated	1.07526	2.1071	0.13162
AF143326		Up Regulated	0.661198	1.58139	0.131191
NM_005834	TIMM17B	Down Regulated	-0.476982	0.718479	0.131157
AK026772	LRRK1	Down Regulated	-0.714727	0.609321	0.131055
AF086298	RSPO3	Up Regulated	0.857686	1.81213	0.131026
AF289022	FTCD	Down Regulated	-0.505137	0.704594	0.130783
AL117591		Up Regulated	1.14953	2.21842	0.130653
NM_020164	ASPH	Down Regulated	-0.589702	0.66448	0.130641
NM_013311	Data not found	Down Regulated	-0.749488	0.594815	0.130514
NM_003809	TNFSF13	Up Regulated	0.465709	1.381	0.130464
AK023079		Down Regulated	-0.632192	0.645195	0.130436
L10146	Data not found	Down Regulated	-0.412757	0.751186	0.130283
NM_006145	DNAJB1	Down Regulated	-0.904018	0.534396	0.130272
NM_000118	ENG	Up Regulated	0.909853	1.87885	0.130162
AK022414		Down Regulated	-0.839871	0.558694	0.130007
AK025061	FLJ21408	Up Regulated	0.962451	1.94862	0.129914
AK024595		Up Regulated	0.748982	1.68061	0.129806
NM_006391	IPO7	Down Regulated	-0.64698	0.638616	0.129588
AF086127	ZNF641	Up Regulated	0.707615	1.6331	0.129495
AK001060		Up Regulated	0.928232	1.90294	0.129299
NM_000687	AHCY	Down Regulated	-0.77915	0.58271	0.129237
AB023222	RPGRIP1L	Down Regulated	-0.633135	0.644774	0.129217
NM_000350	ABCA4	Down Regulated	-0.967826	0.511276	0.12913
AL353943	Data not found	Down Regulated	-0.555921	0.680223	0.129085
U50525		Up Regulated	0.609557	1.52579	0.129074
AL137562	LOC732275	Down Regulated	-0.578444	0.669686	0.128823
AF091029	RAB2B	Down Regulated	-0.924127	0.526999	0.128749
U41387	DDX21	Down Regulated	-0.638442	0.642406	0.128605
NM_003137	SRPK1	Down Regulated	-0.582444	0.667832	0.128436
AK023351	C4orf34	Up Regulated	1.50809	2.84432	0.128215
AK027134	RNF125	Up Regulated	0.507688	1.42177	0.128199
AF086041		Up Regulated	0.695606	1.61956	0.12812
U20648	ZNF154	Up Regulated	0.922792	1.89578	0.128113
NM_004696	SLC16A4	Up Regulated	0.77975	1.71683	0.127946
AK024518		Down Regulated	-0.747212	0.595754	0.127795
Z70711		Up Regulated	0.512402	1.42642	0.127741
AL137349	ANKIB1	Down Regulated	-0.451111	0.731479	0.127728
AK024750	NRIP3	Up Regulated	0.577884	1.49266	0.127654
AL360137		Up Regulated	0.918108	1.88964	0.12745
AF075018		Up Regulated	0.686719	1.60962	0.127097
NM_002148	HOXD10	Down Regulated	-0.728316	0.603608	0.127035
NM_013364	PNMA3	Down Regulated	-0.548401	0.683778	0.126943
NM_007103	NDUFV1	Down Regulated	-0.469459	0.722235	0.126795
AB020676	WWC1	Up Regulated	0.573081	1.4877	0.126672
Z21965	POU5F2	Up Regulated	0.3872	1.30785	0.126526
AK023435	GVINP1	Up Regulated	1.00659	2.00916	0.126332
NM_004887	CXCL14	Up Regulated	1.12137	2.17553	0.126309
NM_003129	SQLE	Down Regulated	-0.733816	0.601311	0.126213
AL049423		Up Regulated	0.612958	1.52939	0.126193
NM_016090	RBM7	Down Regulated	-0.744944	0.596691	0.126158
NM_016213	TRIP4	Down Regulated	-0.40169	0.756971	0.126121
NM_006334	OLFM1	Up Regulated	0.682947	1.60542	0.125899
NM_003610	RAE1	Down Regulated	-0.475282	0.719326	0.125897
D63481	SCRIB	Down Regulated	-0.48266	0.715657	0.12581
AF090885	Data not found	Down Regulated	-0.721821	0.606332	0.125794
AK026490		Down Regulated	-1.02513	0.491366	0.125627
NM_014873	LPGAT1	Down Regulated	-0.497861	0.708156	0.125246
AL049988		Up Regulated	0.461054	1.37655	0.125196
AK021922	Data not found	Up Regulated	1.01451	2.02022	0.125052
AK022441		Up Regulated	0.740378	1.67061	0.124938
AF161339	Data not found	Up Regulated	0.557759	1.47198	0.124669
AB011094	IQSEC2	Down Regulated	-0.4905	0.711779	0.124653
AF131788		Up Regulated	0.515248	1.42924	0.124628
NM_000462	UBE3A	Down Regulated	-0.464339	0.724803	0.124574
NM_016325	ZNF274	Up Regulated	0.561422	1.47572	0.124556
AF087991		Down Regulated	-0.947929	0.518376	0.12447
AK024942	NOS1AP	Up Regulated	0.684804	1.60748	0.124245
NM_006767	LZTR1	Up Regulated	0.735167	1.66459	0.124227
AK000802		Up Regulated	1.29778	2.45849	0.124097
NM_020401	NUP107	Down Regulated	-0.664952	0.63071	0.124093
AL359943	LOC115110	Down Regulated	-0.751208	0.594106	0.124028
AK025078	SLC26A2	Up Regulated	0.570064	1.48459	0.123759
AK023055	TMEM150C	Up Regulated	0.556264	1.47046	0.123683
AK022638	FKRP	Down Regulated	-0.719596	0.607268	0.123666
AF056453		Up Regulated	0.760989	1.69465	0.123633
AK024994		Up Regulated	1.03466	2.04864	0.123368
D83782	SCAP	Up Regulated	0.670695	1.59184	0.123337
NM_016086	STYXL1	Down Regulated	-0.480578	0.71669	0.123263
NM_000178	GSS	Down Regulated	-0.784517	0.580546	0.123205
L05500	ADCY1	Down Regulated	-0.592846	0.663033	0.123134
AF086279		Up Regulated	0.890794	1.8542	0.122953
NM_016280	Data not found	Down Regulated	-0.890642	0.539374	0.12277
AL117656		Up Regulated	0.688315	1.6114	0.122646
AK023647		Up Regulated	0.621565	1.53854	0.122504
AL157452	SLC1A2	Up Regulated	0.810624	1.75397	0.122491
AF131803	TMEM109	Up Regulated	0.663945	1.58441	0.122186
NM_018321	BRIX1	Down Regulated	-0.581478	0.668279	0.121788
NM_013433	TNPO2	Down Regulated	-0.478642	0.717653	0.121767
AL080201	HINFP	Down Regulated	-0.649888	0.63733	0.121758
NM_000079	CHRNA1	Up Regulated	0.614792	1.53134	0.121472
NM_004875	POLR1C	Down Regulated	-0.597182	0.661044	0.121383
NM_017488	ADD2	Down Regulated	-0.595695	0.661726	0.121322
NM_002497	NEK2	Down Regulated	-0.872693	0.546126	0.121318
AB033105	KIAA1279	Up Regulated	0.901481	1.86798	0.12131
X89668	OR7E19P	Up Regulated	0.611223	1.52755	0.12121
AK024035	ISY1	Up Regulated	0.709287	1.635	0.1211
AK000441	FAM104B	Down Regulated	-0.749652	0.594747	0.121013
AK023255	Data not found	Down Regulated	-0.736945	0.600008	0.120968
NM_005617	RPS14	Down Regulated	-0.759073	0.590876	0.120811
AF085862	PDZD4	Up Regulated	0.619363	1.5362	0.120808
AL137763	GRHL3	Down Regulated	-0.533242	0.691	0.120717
AF216292	HSPA5	Down Regulated	-0.834927	0.560611	0.120682
AF080577	RAG2	Down Regulated	-0.587982	0.665273	0.120634
AK001084	ELMO1	Up Regulated	0.774755	1.7109	0.120579
NM_004694	SLC16A6	Down Regulated	-0.570306	0.673474	0.120475
NM_006156	NEDD8	Down Regulated	-0.736008	0.600399	0.120369
NM_002674	PMCH	Down Regulated	-0.92618	0.52625	0.120286
NM_012325	MAPRE1	Down Regulated	-0.43783	0.738244	0.120158
AK027238		Up Regulated	0.753052	1.68535	0.12014
NM_003314	TTC1	Down Regulated	-0.505316	0.704506	0.120025
AK001948	MCCC2	Down Regulated	-0.482635	0.715669	0.119659
NM_004713	SDCCAG1	Down Regulated	-0.379312	0.768804	0.119613
AK025621		Up Regulated	0.711651	1.63768	0.119437
NM_006648	WNK2	Up Regulated	0.790973	1.73024	0.119245
NM_005746	NAMPT	Down Regulated	-0.765927	0.588075	0.119007
NM_014373	GPR160	Down Regulated	-0.720853	0.606739	0.118804
AL390145		Up Regulated	0.773947	1.70994	0.118733
AF217798	NDEL1	Down Regulated	-0.560747	0.677951	0.118684
NM_016186	SERPINA10	Up Regulated	0.579936	1.49478	0.118681
AK023627	TCTE3	Up Regulated	0.686684	1.60958	0.118575
AF119867		Up Regulated	0.476034	1.39091	0.118552
NM_002787	PSMA2	Down Regulated	-0.715347	0.609059	0.118337
NM_000955	PTGER1	Down Regulated	-0.713219	0.609958	0.118285
NM_018974	UNC93A	Down Regulated	-0.480177	0.71689	0.118181
AK023971	C16orf59	Down Regulated	-0.736578	0.600161	0.118035
NM_018301	RBM41	Down Regulated	-0.433686	0.740368	0.117862
NM_006547	IGF2BP3	Down Regulated	-0.691068	0.619395	0.117816
NM_002485	NBN	Down Regulated	-0.576519	0.67058	0.117652
U61741	DNAH14	Down Regulated	-0.548855	0.683562	0.117617
NM_014175	MRPL15	Down Regulated	-0.827434	0.563531	0.117541
NM_005151	USP14	Up Regulated	0.688107	1.61117	0.117519
NM_000456	SUOX	Down Regulated	-0.494542	0.709787	0.11748
L08442	ZNF300	Up Regulated	0.963792	1.95043	0.117412
AL109679	C15orf5	Up Regulated	0.507958	1.42204	0.117361
NM_016414	Data not found	Down Regulated	-0.826949	0.56372	0.117357
NM_014129	Data not found	Down Regulated	-0.818202	0.567148	0.117267
AJ276207	SLC6A20	Down Regulated	-0.720385	0.606935	0.117236
NM_004282	BAG2	Down Regulated	-0.669344	0.628792	0.117161
NM_003474	ADAM12	Up Regulated	0.635943	1.55395	0.117014
AL049682	PRAMEF10	Down Regulated	-0.525767	0.69459	0.116996
NM_015999	ADIPOR1	Down Regulated	-0.430623	0.741942	0.116984
AK023809	LOC284561	Up Regulated	0.984766	1.97899	0.116976
NM_020418	PCBP4	Down Regulated	-0.55042	0.682821	0.11694
AL360139	MESP2	Up Regulated	0.605283	1.52128	0.116894
AF086267	LOC100288685	Up Regulated	0.579495	1.49433	0.116846
NM_019095	CRLS1	Down Regulated	-0.534549	0.690375	0.116831
NM_012152	LPAR3	Up Regulated	0.443218	1.35963	0.11665
AF254082	PATZ1	Down Regulated	-0.685448	0.621813	0.116648
AL050175		Up Regulated	0.890709	1.85409	0.116615
AK023563	Data not found	Up Regulated	0.484964	1.39955	0.116533
AK023511	RNF219	Down Regulated	-0.604322	0.65778	0.116271
NM_018034	WDR70	Down Regulated	-0.332869	0.793956	0.116203
AK000036	Data not found	Down Regulated	-0.573276	0.672089	0.116159
AK023515		Up Regulated	0.610654	1.52695	0.116043
AL359561	ZNF462	Up Regulated	0.545452	1.45948	0.115922
AF009310		Up Regulated	0.442662	1.35911	0.115904
NM_015977	Data not found	Up Regulated	0.666421	1.58713	0.115634
NM_017835	Data not found	Down Regulated	-0.654044	0.635496	0.115633
NM_017609	Data not found	Up Regulated	0.62965	1.54719	0.115501
NM_017694	MFSD6	Down Regulated	-0.559289	0.678636	0.115497
D86982	ANKS1A	Down Regulated	-0.444662	0.734756	0.115387
NM_007214	SEC63	Down Regulated	-0.394059	0.760985	0.115217
NM_002370	MAGOH	Down Regulated	-0.532012	0.691589	0.114993
AF062097		Down Regulated	-0.439854	0.737209	0.114802
NM_000127	EXT1	Up Regulated	0.609463	1.52569	0.114767
NM_003754	EIF3F	Down Regulated	-0.467806	0.723063	0.114691
NM_003222	TFAP2C	Down Regulated	-0.492988	0.710552	0.114621
AF005067	BRD1	Up Regulated	0.669199	1.59019	0.114585
Z36836		Up Regulated	0.623488	1.5406	0.114542
NM_002928	RGS16	Up Regulated	0.613446	1.52991	0.114511
AK001110		Up Regulated	0.529579	1.44351	0.114479
D63135		Up Regulated	0.60271	1.51857	0.114473
NM_001998	FBLN2	Up Regulated	0.699483	1.62392	0.114453
AB026542	WASF2	Up Regulated	0.399584	1.31913	0.114365
AF057354	Data not found	Down Regulated	-0.444222	0.734981	0.114351
AK021593	Data not found	Up Regulated	1.0197	2.0275	0.114189
M22538	NDUFV2	Down Regulated	-0.58012	0.668908	0.114083
AF130090	Data not found	Down Regulated	-0.670646	0.628225	0.114075
AL080232		Up Regulated	0.365396	1.28824	0.114011
AK022120		Up Regulated	0.370089	1.29243	0.113967
AK001398		Up Regulated	1.15285	2.22353	0.113849
AL110257	FAM81A	Down Regulated	-0.778398	0.583014	0.113822
AF086538		Up Regulated	0.676132	1.59785	0.1138
NM_004515	ILF2	Down Regulated	-0.564213	0.676324	0.113659
AB007928	OTUD3	Up Regulated	0.676907	1.59871	0.113637
NM_002631	PGD	Down Regulated	-0.755582	0.592307	0.113527
NM_018946	NANS	Down Regulated	-0.728991	0.603326	0.11321
AF088068	DGCR14	Up Regulated	1.02475	2.0346	0.113051
NM_018302	C4orf19	Down Regulated	-0.642574	0.640569	0.113038
D86980	TTC9	Down Regulated	-0.562345	0.6772	0.112672
AL137547	C1orf222	Up Regulated	0.647761	1.56673	0.112592
AK001695	SBNO1	Down Regulated	-0.467576	0.723179	0.112575
AK025416	Data not found	Down Regulated	-0.699758	0.615675	0.112569
NM_007065	CDC37	Up Regulated	0.454465	1.37027	0.112431
AL157488		Up Regulated	0.625688	1.54295	0.112326
NM_005653	TFCP2	Down Regulated	-0.353327	0.782777	0.112235
NM_003567	BCAR3	Down Regulated	-0.492366	0.710858	0.112205
AK021715		Up Regulated	0.978516	1.97044	0.112162
AL133111		Up Regulated	0.765046	1.69942	0.112073
NM_002654	PKM2	Down Regulated	-0.685556	0.621766	0.112064
NM_012341	GTPBP4	Down Regulated	-0.461529	0.726216	0.112026
AB046819	CPNE5	Up Regulated	0.972965	1.96287	0.111873
AF275804	CRNDE	Up Regulated	0.768985	1.70407	0.111732
NM_017582	UBE2Q1	Down Regulated	-0.375077	0.771064	0.111729
AF147324		Up Regulated	1.03072	2.04305	0.111616
AF006199	ZNF791	Up Regulated	0.703765	1.62875	0.111609
NM_014390	SND1	Down Regulated	-0.565867	0.675549	0.111596
NM_017873	ASB6	Up Regulated	0.738253	1.66815	0.111556
AF060936	MLLT10	Up Regulated	0.355157	1.27912	0.111333
AK022016		Up Regulated	1.04164	2.05857	0.111218
NM_001941	DSC3	Up Regulated	0.675616	1.59728	0.111136
NM_003257	TJP1	Up Regulated	1.02751	2.03851	0.110894
NM_001789	CDC25A	Down Regulated	-0.786313	0.579824	0.110646
AJ404857	RBKS	Down Regulated	-0.692383	0.618831	0.110511
NM_001890	CSN1S1	Up Regulated	0.702131	1.62691	0.110491
AF275798	CCT5	Down Regulated	-0.686429	0.62139	0.110454
NM_006985	NPIP	Up Regulated	0.613457	1.52992	0.110286
AK022218	Data not found	Up Regulated	0.414531	1.33287	0.110284
NM_004341	CAD	Down Regulated	-0.647299	0.638475	0.110262
NM_001719	BMP7	Down Regulated	-0.817002	0.56762	0.110144
AJ011409	LOC100289305	Down Regulated	-0.751685	0.593909	0.110143
AK024125		Down Regulated	-0.726267	0.604466	0.110067
NM_001202	BMP4	Up Regulated	0.736523	1.66616	0.110042
AF101051	CLDN1	Up Regulated	0.839511	1.78944	0.110017
AB023144	SEZ6L	Down Regulated	-0.740379	0.598582	0.109909
AB002340	TRANK1	Up Regulated	0.59544	1.51093	0.109843

## Sheet: FL vs Remainder
Probe ID	Unigene name	Direction	logFC	FC	Bss/Wss
NM_005574	LMO2	Down Regulated	-1.45074	0.365835	0.483371
NM_006822	RAB40B	Down Regulated	-0.757333	0.591589	0.481584
AF086063		Down Regulated	-0.973534	0.509257	0.457029
AL110159	Data not found	Up Regulated	0.647178	1.5661	0.420991
AB033107	ZNF608	Down Regulated	-1.12803	0.45754	0.414889
NM_005080	XBP1	Up Regulated	0.894017	1.85834	0.386433
NM_004244	CD163	Up Regulated	1.67657	3.19667	0.360505
NM_002753	MAPK10	Down Regulated	-0.865727	0.54877	0.34654
NM_000319	PEX5	Down Regulated	-1.02648	0.490906	0.329412
NM_007020	Data not found	Down Regulated	-0.655509	0.634852	0.323757
NM_014212	HOXC11	Down Regulated	-0.634556	0.644139	0.320679
NM_015376	RASGRP3	Down Regulated	-0.67152	0.627845	0.318443
NM_000869	HTR3A	Down Regulated	-1.41413	0.375236	0.314843
AK001057		Down Regulated	-0.676058	0.625873	0.306443
NM_020397	CAMK1D	Up Regulated	0.86974	1.82733	0.300052
X57772	IGLV6-57	Up Regulated	1.60036	3.03219	0.298058
NM_014146	LAT2	Down Regulated	-0.671395	0.627899	0.294922
NM_013340	PCDHB1	Down Regulated	-0.477407	0.718268	0.290556
NM_005582	CD180	Down Regulated	-0.541029	0.68728	0.286067
NM_016524	SYT17	Down Regulated	-0.523208	0.695823	0.282825
NM_005502	ABCA1	Up Regulated	0.895119	1.85976	0.281278
AB046800	LRRC4C	Down Regulated	-0.521781	0.696512	0.27529
AF298812	EDA2R	Down Regulated	-0.467551	0.723191	0.273808
L10141	Data not found	Up Regulated	1.88496	3.69342	0.27144
AK025670		Down Regulated	-0.983466	0.505763	0.271316
NM_000153	GALC	Up Regulated	0.517172	1.43115	0.269163
NM_002039	GAB1	Up Regulated	0.757683	1.69077	0.267647
NM_014552	Data not found	Down Regulated	-0.630156	0.646107	0.267004
NM_001771	CD22	Down Regulated	-1.12324	0.459063	0.263822
AF086252	ZNF740	Down Regulated	-0.626234	0.647865	0.262885
NM_014083	Data not found	Down Regulated	-0.54938	0.683314	0.262309
NM_014749	KIAA0586	Down Regulated	-0.451512	0.731276	0.260638
AF127772		Up Regulated	0.546004	1.46004	0.260082
AK023519		Up Regulated	0.789664	1.72867	0.258868
AF035281	LOC155060	Down Regulated	-0.807664	0.571306	0.258507
NM_016068	FIS1	Down Regulated	-0.65356	0.63571	0.255148
NM_005024	SERPINB10	Down Regulated	-0.951452	0.517112	0.252973
AF103795	IGHG1	Up Regulated	1.21299	2.31818	0.251823
NM_003851	CREG1	Up Regulated	0.630816	1.54844	0.250469
AB037727	CASKIN1	Up Regulated	0.473921	1.38888	0.249958
NM_005634	SOX3	Up Regulated	0.581422	1.49632	0.248246
AK024229	KCNJ12	Down Regulated	-0.485334	0.714332	0.247841
NM_002025	AFF2	Down Regulated	-0.931702	0.52424	0.247704
NM_018395	Data not found	Up Regulated	1.47397	2.77784	0.245759
NM_015322	FEM1B	Down Regulated	-0.605027	0.657459	0.243743
NM_014889	PITRM1	Down Regulated	-0.431312	0.741587	0.241288
NM_014092	Data not found	Down Regulated	-0.663399	0.631389	0.241021
NM_001714	BICD1	Down Regulated	-0.724769	0.605094	0.238394
NM_002535	OAS2	Up Regulated	0.597535	1.51313	0.236945
NM_002756	MAP2K3	Down Regulated	-0.69498	0.617718	0.234269
AK024346	PPARGC1B	Up Regulated	0.502387	1.41656	0.234083
AF030107	RGS13	Down Regulated	-1.29916	0.406362	0.232737
X97261	MT1L	Up Regulated	1.15637	2.22896	0.231046
AF026932	CKAP2	Up Regulated	1.17111	2.25185	0.230176
AK024118		Down Regulated	-0.787883	0.579193	0.227375
AL133099		Down Regulated	-0.778458	0.58299	0.226379
NM_015914	TXNDC11	Up Regulated	0.531159	1.44509	0.226036
NM_016650	Data not found	Up Regulated	1.11419	2.16473	0.223742
NM_005935	AFF1	Up Regulated	0.507863	1.42194	0.223041
AF134894	SWAP70	Down Regulated	-0.629914	0.646215	0.222934

## Sheet: cHL vs Remainder
Probe ID	Unigene name	Direction	logFC	FC	Bss/Wss
NM_002990	CCL22	Down Regulated	-1.76749	0.293719	0.614748
NM_002987	CCL17	Down Regulated	-2.50204	0.176526	0.550226
NM_006137	CD7	Down Regulated	-1.14673	0.451646	0.433841
NM_001276	CHI3L1	Down Regulated	-2.07747	0.236929	0.419829
NM_007315	STAT1	Down Regulated	-1.54722	0.34217	0.408109
NM_006564	CXCR6	Down Regulated	-0.823558	0.565047	0.374346
NM_002258	KLRB1	Down Regulated	-1.62771	0.323602	0.373479
D16856	SERPINA1	Down Regulated	-1.50577	0.352141	0.368956
NM_006152	LRMP	Up Regulated	1.49825	2.825	0.366156
NM_000167	GK	Down Regulated	-0.968463	0.51105	0.350667
M36693	SOD2	Down Regulated	-1.54156	0.343513	0.348678
NM_017458	MVP	Down Regulated	-0.867785	0.547987	0.341298
M26123	SERPINA1	Down Regulated	-1.59734	0.330486	0.325617
NM_018664	BATF3	Down Regulated	-1.06709	0.477282	0.32423
NM_002382	MAX	Down Regulated	-0.625715	0.648099	0.320864
NM_003329	TXN	Down Regulated	-1.46901	0.36123	0.318092
AF086211	ASPH	Down Regulated	-0.920957	0.528159	0.31471
NM_015364	LY96	Down Regulated	-0.940993	0.520874	0.311216
NM_006018	GPR109B	Down Regulated	-1.22384	0.428142	0.307001
NM_013324	CISH	Down Regulated	-0.887355	0.540604	0.305752
D17028	PSAP	Down Regulated	-0.963557	0.512791	0.30545
NM_000579	CCR5	Down Regulated	-1.33561	0.396225	0.30532
NM_005582	CD180	Up Regulated	0.7207	1.64798	0.304529
NM_000507	FBP1	Down Regulated	-1.39626	0.379912	0.295242
NM_002971	SATB1	Down Regulated	-1.29431	0.407731	0.294691
NM_014349	Data not found	Down Regulated	-0.865384	0.5489	0.291462
Z77831	IL23A	Down Regulated	-0.699989	0.615577	0.289897
NM_017784	OSBPL10	Up Regulated	1.54089	2.90975	0.284562
AB046774	RNF213	Down Regulated	-1.23073	0.426101	0.282148
AF172264	TNIK	Down Regulated	-0.813702	0.56892	0.280653

## Sheet: RL vs Lymphoma
Probe ID	Unigene name	Direction	logFC	FC	Bss/Wss
X57772	IGLV6-57	Down Regulated	-2.03099	0.244686	0.37878
AF085877	LOC254100	Down Regulated	-1.08902	0.470082	0.337414
X87896		Down Regulated	-1.23539	0.424728	0.329676
AJ010447		Down Regulated	-1.44852	0.366398	0.317142
AJ270695	BHLHE41	Down Regulated	-1.62497	0.324218	0.299532
AF035799	IGKV3-20	Down Regulated	-1.83754	0.279799	0.298311
AF085944		Down Regulated	-0.695661	0.617426	0.29726
NM_006107	LUC7L3	Down Regulated	-0.555814	0.680273	0.293931
X87890		Down Regulated	-1.69684	0.30846	0.285897
L10148	Data not found	Down Regulated	-1.53635	0.344757	0.278191
AF026929	LOC100128009	Down Regulated	-2.24291	0.211259	0.275323
NM_001290	LDB2	Down Regulated	-1.11586	0.461416	0.269215
L09095	Data not found	Down Regulated	-1.74212	0.298929	0.269027
AF035035	IGKV1D-8	Down Regulated	-1.90886	0.266302	0.263326
AF026932	CKAP2	Down Regulated	-1.42533	0.372333	0.259272
X87888		Down Regulated	-1.4234	0.372834	0.258189
AL117661	TAF3	Down Regulated	-0.500669	0.706779	0.250537
NM_002989	CCL21	Down Regulated	-1.24366	0.422299	0.24665
AF086493	Data not found	Down Regulated	-1.14112	0.453406	0.237601
AK024040	LOC148413	Down Regulated	-1.06895	0.476665	0.235601
X64983	OR10D3	Down Regulated	-1.06653	0.477465	0.233542
U50342	IGKC	Down Regulated	-1.7869	0.289794	0.233466
NM_004367	CCR6	Down Regulated	-1.01492	0.494855	0.2313
L10141	Data not found	Down Regulated	-2.05138	0.241253	0.231273
AF126749	ATXN8OS	Up Regulated	0.730103	1.65876	0.227207
AF026923	IGLJ3	Down Regulated	-1.27903	0.412072	0.225375
AK025953	MYLK	Down Regulated	-0.863932	0.549453	0.217424
AF035787	IGHV3-48	Down Regulated	-1.84107	0.279115	0.214899
J02639	SERPINA5	Down Regulated	-1.2107	0.432058	0.210902
L10151	Data not found	Down Regulated	-1.75843	0.29557	0.210812
AJ010482	SYNPO2	Down Regulated	-0.640756	0.641377	0.209417
AF090405	Data not found	Down Regulated	-0.842165	0.557806	0.207915
L09081	Data not found	Down Regulated	-1.3059	0.404468	0.206004
M64497	NR2F2	Down Regulated	-0.893581	0.538277	0.203492
NM_006472	TXNIP	Down Regulated	-1.14859	0.451065	0.200258
NM_002948	RPL15	Down Regulated	-0.729682	0.603037	0.199766
L09099	IGKC	Down Regulated	-1.6296	0.323177	0.19805
NM_003951	SLC25A14	Up Regulated	0.69515	1.61905	0.198008
L09089	Data not found	Down Regulated	-1.72281	0.302957	0.195642
AF086319		Up Regulated	0.819466	1.76475	0.194598
AL355694	Data not found	Down Regulated	-0.907003	0.533292	0.19459
NM_002844	PTPRK	Down Regulated	-0.736132	0.600347	0.194515
AB023154	DTX4	Down Regulated	-0.503815	0.705239	0.193346
NM_000159	GCDH	Down Regulated	-0.529177	0.69295	0.193081
AB037771	USP53	Down Regulated	-0.899022	0.53625	0.192936
NM_001380	DOCK1	Down Regulated	-0.480975	0.716493	0.192842
NM_003655	CBX4	Up Regulated	0.4362	1.35304	0.192137
NM_012400	PLA2G2D	Up Regulated	0.920843	1.89322	0.187702
NM_006829	C10orf116	Down Regulated	-0.562586	0.677087	0.186822
NM_005232	EPHA1	Down Regulated	-0.760535	0.590277	0.185491
AL137669	Data not found	Down Regulated	-0.655815	0.634717	0.185474
NM_000210	ITGA6	Down Regulated	-0.800941	0.573975	0.184686
NM_014710	ARMCX5	Down Regulated	-0.824101	0.564834	0.183388
D87452	IP6K1	Down Regulated	-0.734369	0.601081	0.182267
NM_017860	C1orf56	Down Regulated	-1.11355	0.462156	0.182214
AY007155	LOC439949	Down Regulated	-0.799161	0.574683	0.181549
NM_003257	TJP1	Down Regulated	-0.952848	0.516612	0.180459
U15197	ABO	Down Regulated	-1.24704	0.421311	0.179113
NM_005040	PRCP	Down Regulated	-0.706258	0.612908	0.178794
AK022893		Down Regulated	-0.54939	0.683309	0.17617
U16752	Data not found	Down Regulated	-0.954329	0.516082	0.175827
AF113212	RGS5	Down Regulated	-0.706608	0.612759	0.175642
AF103795	IGHG1	Down Regulated	-1.21195	0.431685	0.175336
AK025173		Down Regulated	-0.673395	0.627029	0.175093
AK022122	Data not found	Up Regulated	1.33784	2.52773	0.174042
AF206020		Down Regulated	-1.84147	0.279038	0.173978
L09098	IGHG1	Down Regulated	-0.870633	0.546907	0.172213
AK025521	CRTC3	Down Regulated	-0.531884	0.691651	0.170938
NM_000856	GUCY1A3	Down Regulated	-0.828625	0.563066	0.17038
AK025259	MYO15B	Down Regulated	-0.567625	0.674727	0.17012
AF009321		Up Regulated	0.706496	1.63184	0.169598
AB033023	YEATS2	Up Regulated	0.526867	1.4408	0.167674
NM_018272	CASC1	Down Regulated	-0.42585	0.7444	0.166121
NM_000190	HMBS	Up Regulated	0.414663	1.33299	0.163636
AF147306	TMEM68	Up Regulated	0.531637	1.44557	0.163627
NM_000152	GAA	Down Regulated	-0.652589	0.636138	0.163517
AF086184		Down Regulated	-0.868468	0.547728	0.161817
NM_016619	PLAC8	Down Regulated	-0.873235	0.545921	0.161552
NM_006584	CCT6B	Down Regulated	-0.563624	0.6766	0.161486
NM_002569	FURIN	Up Regulated	0.589017	1.50422	0.16131
NM_018395	Data not found	Down Regulated	-1.42548	0.372295	0.158836
NM_007366	PLA2R1	Down Regulated	-0.624581	0.648608	0.157021
NM_001343	DAB2	Down Regulated	-0.732181	0.601993	0.156203
AB037821	PCDH10	Up Regulated	0.525744	1.43968	0.155572
NM_001459	FLT3LG	Down Regulated	-0.555369	0.680483	0.155483
NM_016305	SS18L2	Down Regulated	-0.48868	0.712677	0.155406
NM_001336	CTSZ	Up Regulated	0.948107	1.92934	0.155254
NM_001690	ATP6V1A	Up Regulated	0.559035	1.47328	0.154996
AK025156		Up Regulated	0.315643	1.24457	0.154977
AF090409	Data not found	Down Regulated	-1.01124	0.496118	0.154266
AF075040	EPHA4	Down Regulated	-0.580945	0.668526	0.153943
NM_002701	POU5F1	Up Regulated	0.522285	1.43623	0.152564
NM_005025	SERPINI1	Down Regulated	-0.603201	0.658292	0.152169
NM_002185	IL7R	Down Regulated	-1.04348	0.485156	0.152141
M64108	COL14A1	Down Regulated	-0.725626	0.604735	0.151731
NM_013300	C12orf24	Up Regulated	0.457681	1.37333	0.150416
AK022076		Up Regulated	0.42142	1.33925	0.14985
NM_000080	CHRNE	Up Regulated	0.434466	1.35141	0.149634
AK021773		Up Regulated	0.545014	1.45903	0.148059
NM_015941	ATP6V1H	Up Regulated	0.470412	1.3855	0.147673
NM_004810	GRAP2	Down Regulated	-0.505771	0.704284	0.14746
AF131776	CAMK2B	Up Regulated	0.886857	1.84914	0.146726
AK021900	PPCS	Down Regulated	-0.443178	0.735512	0.146356
AK001099		Down Regulated	-0.573925	0.671787	0.145449
NM_020381	PDSS2	Up Regulated	0.398416	1.31806	0.144854
AF038188	C14orf79	Down Regulated	-0.630235	0.646071	0.142531
NM_014163	Data not found	Down Regulated	-0.346103	0.786706	0.142243
NM_014944	CLSTN1	Up Regulated	0.328219	1.25546	0.142088
NM_014236	GNPAT	Down Regulated	-0.626898	0.647567	0.142065
NM_004910	PITPNM1	Up Regulated	0.47197	1.387	0.140005
NM_001567	INPPL1	Up Regulated	0.427386	1.34479	0.139993
NM_020152	C21orf7	Up Regulated	1.0921	2.13184	0.139373
NM_020245	TULP4	Down Regulated	-0.602904	0.658427	0.138698
NM_000716	C4BPB	Down Regulated	-0.524451	0.695224	0.138238
AK025740	HEATR6	Up Regulated	0.337124	1.26324	0.138089
AL137356		Up Regulated	0.526444	1.44037	0.137828
AK027024	TCEA3	Down Regulated	-0.487476	0.713272	0.137636
AL137679	ERI1	Up Regulated	0.358769	1.28233	0.137484
Y11709	COL14A1	Down Regulated	-1.31353	0.402334	0.137456
AL137717	ANKRD36BP2	Down Regulated	-0.393474	0.761294	0.137444
NM_002654	PKM2	Up Regulated	0.562272	1.47659	0.137289
NM_004985	KRAS	Up Regulated	0.40799	1.32684	0.135476
NM_015833	ADARB1	Down Regulated	-0.445621	0.734268	0.134957
NM_016551	TM7SF3	Down Regulated	-0.35159	0.78372	0.134089
AF088007		Down Regulated	-0.557838	0.67932	0.133893
NM_005596	NFIB	Down Regulated	-0.487363	0.713328	0.132725
AK027027		Up Regulated	0.568024	1.48249	0.132595
D49387	PTGR1	Down Regulated	-0.285242	0.820604	0.132163
AF131823	ANK2	Down Regulated	-0.338546	0.790838	0.131755
NM_000442	PECAM1	Down Regulated	-0.568602	0.67427	0.13129

## Sheet: cHL vs NHL
Probe ID	Unigene name	Direction	logFC	FC	Bss/Wss
NM_002258	KLRB1	Down Regulated	-1.86546	0.274435	0.741495
NM_002990	CCL22	Down Regulated	-1.74937	0.297431	0.643759
NM_002987	CCL17	Down Regulated	-2.38978	0.190811	0.526703
NM_006137	CD7	Down Regulated	-1.2155	0.430625	0.504122
NM_001276	CHI3L1	Down Regulated	-1.91709	0.264789	0.502865
AF172264	TNIK	Down Regulated	-0.904948	0.534052	0.48911
NM_007315	STAT1	Down Regulated	-1.57849	0.334833	0.478762
NM_014349	Data not found	Down Regulated	-0.976426	0.508237	0.432104
NM_006152	LRMP	Up Regulated	1.53925	2.90643	0.431183
M36693	SOD2	Down Regulated	-1.57259	0.336204	0.418848
NM_017784	OSBPL10	Up Regulated	1.67245	3.18756	0.398284
NM_006564	CXCR6	Down Regulated	-0.777976	0.583184	0.388806
AF015039	Data not found	Down Regulated	-1.40974	0.376379	0.383029
NM_013324	CISH	Down Regulated	-0.922889	0.527452	0.383009
Z77831	IL23A	Down Regulated	-0.709464	0.611547	0.380723
NM_003329	TXN	Down Regulated	-1.51293	0.350398	0.376866
D28363	Data not found	Down Regulated	-0.724508	0.605203	0.375447
NM_002971	SATB1	Down Regulated	-1.38018	0.384171	0.375166
D16856	SERPINA1	Down Regulated	-1.49942	0.353696	0.374959
NM_000167	GK	Down Regulated	-0.928439	0.525426	0.374429
NM_001310	CREBL2	Down Regulated	-0.99639	0.501253	0.371738
M26123	SERPINA1	Down Regulated	-1.66192	0.316019	0.371552
NM_002382	MAX	Down Regulated	-0.651058	0.636813	0.369968
NM_002988	CCL18	Down Regulated	-2.1641	0.223122	0.367211
NM_019040	ELP4	Down Regulated	-0.565666	0.675643	0.363973
NM_000507	FBP1	Down Regulated	-1.42106	0.373438	0.360887
NM_015364	LY96	Down Regulated	-0.936863	0.522368	0.355463
NM_006018	GPR109B	Down Regulated	-1.16655	0.445487	0.352489
NM_017458	MVP	Down Regulated	-0.862785	0.54989	0.351749
NM_000579	CCR5	Down Regulated	-1.38075	0.384019	0.351218
NM_005582	CD180	Up Regulated	0.762846	1.69683	0.350402
AL389880		Up Regulated	0.601019	1.51679	0.348002
AF086211	ASPH	Down Regulated	-0.89065	0.539371	0.343623
NM_005546	ITK	Down Regulated	-1.34579	0.393439	0.343488
AB023230	FRMD4B	Down Regulated	-0.936021	0.522672	0.341846
M96843	ID2B	Down Regulated	-1.39142	0.38119	0.34019
AF211977		Down Regulated	-0.714628	0.609362	0.338687
NM_005603	ATP8B1	Down Regulated	-0.543645	0.686035	0.328555
NM_018395	Data not found	Down Regulated	-1.86478	0.274565	0.326936
D17028	PSAP	Down Regulated	-0.944877	0.519474	0.324788

## Sheet: Multiclass
Probe ID	Unigene name	Direction	logFC	FC	Bss/Wss
X57772	IGLV6-57	NA - mulitclass	NA	NA	1.31478
AJ010447		NA - mulitclass	NA	NA	1.27486
NM_005582	CD180	NA - mulitclass	NA	NA	1.15433
NM_005080	XBP1	NA - mulitclass	NA	NA	1.13306
NM_018395	Data not found	NA - mulitclass	NA	NA	1.11961
NM_013447	EMR2	NA - mulitclass	NA	NA	1.10942
NM_000167	GK	NA - mulitclass	NA	NA	0.975282
NM_002990	CCL22	NA - mulitclass	NA	NA	0.967187
M36693	SOD2	NA - mulitclass	NA	NA	0.955824
NM_004244	CD163	NA - mulitclass	NA	NA	0.954024
AF026932	CKAP2	NA - mulitclass	NA	NA	0.916057
AB033107	ZNF608	NA - mulitclass	NA	NA	0.905703
X97261	MT1L	NA - mulitclass	NA	NA	0.880282
AF086063		NA - mulitclass	NA	NA	0.875001
AF035035	IGKV1D-8	NA - mulitclass	NA	NA	0.866037
NM_002631	PGD	NA - mulitclass	NA	NA	0.854475
X87890		NA - mulitclass	NA	NA	0.84795
NM_002987	CCL17	NA - mulitclass	NA	NA	0.838039
M26123	SERPINA1	NA - mulitclass	NA	NA	0.836512
NM_002258	KLRB1	NA - mulitclass	NA	NA	0.81388
NM_006152	LRMP	NA - mulitclass	NA	NA	0.807839
NM_005040	PRCP	NA - mulitclass	NA	NA	0.801032
NM_007315	STAT1	NA - mulitclass	NA	NA	0.792587
D16856	SERPINA1	NA - mulitclass	NA	NA	0.791368
X87896		NA - mulitclass	NA	NA	0.784863
X87888		NA - mulitclass	NA	NA	0.777142
AF035799	IGKV3-20	NA - mulitclass	NA	NA	0.76222
L10141	Data not found	NA - mulitclass	NA	NA	0.75945
NM_015914	TXNDC11	NA - mulitclass	NA	NA	0.758728
AF134894	SWAP70	NA - mulitclass	NA	NA	0.737343
AF103795	IGHG1	NA - mulitclass	NA	NA	0.734637
NM_014212	HOXC11	NA - mulitclass	NA	NA	0.733488
S68954	Data not found	NA - mulitclass	NA	NA	0.726933
AK024118		NA - mulitclass	NA	NA	0.723461
NM_001276	CHI3L1	NA - mulitclass	NA	NA	0.721183
NM_017784	OSBPL10	NA - mulitclass	NA	NA	0.719951
NM_001295	CCR1	NA - mulitclass	NA	NA	0.719149
NM_003329	TXN	NA - mulitclass	NA	NA	0.716913
NM_019040	ELP4	NA - mulitclass	NA	NA	0.711842
L09081	Data not found	NA - mulitclass	NA	NA	0.710822
NM_004367	CCR6	NA - mulitclass	NA	NA	0.706174
L09095	Data not found	NA - mulitclass	NA	NA	0.695711
AF286095	IL22RA1	NA - mulitclass	NA	NA	0.682429
U15197	ABO	NA - mulitclass	NA	NA	0.679675
NM_003851	CREG1	NA - mulitclass	NA	NA	0.674864
AF026929	LOC100128009	NA - mulitclass	NA	NA	0.674014
NM_006137	CD7	NA - mulitclass	NA	NA	0.668916
AL049423		NA - mulitclass	NA	NA	0.658485
NM_014349	Data not found	NA - mulitclass	NA	NA	0.652652
NM_001783	CD79A	NA - mulitclass	NA	NA	0.648129

## Sheet: Common genes
The 31 unique classifier genes common between multi-class analysis and the genes identified from the four binary comparisons (FL, cHL, DLBCL and RL versus remainder)
Probe ID	Unigene name
U15197	ABO
NM_002987	CCL17
NM_002990	CCL22
NM_004367	CCR6
NM_004244	CD163
NM_005582	CD180
NM_006137	CD7
NM_001276	CHI3L1
NM_003851	CREG1
NM_019040	ELP4
NM_000167	GK
NM_014212	HOXC11
AF103795	IGHG1
NM_AF035035	IGKV1D-8
AF035799	IGKV3-20
X87888	IGL@
X57772	IGLV6-57
NM_002258	KLRB1
NM_006152	LRMP
X97261	MT1L
NM_017784	OSBPL10
NM_002631	PGD
NM_005040	PRCP
M26123	SERPINA1
M36693	SOD2
NM_007315	STAT1
AF134894	SWAP70
NM_003329	TXN
NM_015914	TXNDC11
NM_005080	XBP1
AB033107	ZNF608
